# Supplementary material for: Genome sequencing of turmeric provides evolutionary insights into its medicinal properties
Source: Commun Biol. 2021 Oct 15;4:1193. doi: 10.1038/s42003-021-02720-y (PMC8521574; doi:10.1038/s42003-021-02720-y)
Supplement: Supplementary file 3 — Supplementary Data 1 [file 42003_2021_2720_MOESM3_ESM.xlsx]

## Sheet: Sheet1
Serial No.	KEGG KO ID/Arabidopsis orthologue ID	Gene annotation	Higher rate of nucleotide divergence	Positive selection	Unique substitution	Involvement in stress tolerance or secondary metabolism
1	K00863	Dihydroxyacetone kinase	Yes	No	Yes	No
2	K05359	Arogenate Dehydratase (ADT) – involved in lignin biosynthesis	Yes	Yes	Yes	Yes
3	K13448	Calcium binding protein CML	No	Yes	Yes	Yes
4	AT3G54540	ATP-binding cassette F4 – transporter gene	No	Yes	Yes	Yes
5	AT4G08810	SUB1 – O-fucosyltransferase	No	Yes	Yes	Yes
6	K12855	Pre-mRNA-processing factor 6	No	Yes	Yes	Yes
7	AT2G28500	LOB domain-containing protein 11 (LBD11)	No	Yes	Yes	Yes
8	AT5G19770	Tubulin alpha-3 (TUA3)	No	Yes	Yes	Yes
9	AT3G01500	Beta carbonic anhydrase 1	Yes	No	Yes	Yes
10	AT1G48870	Transducin/WD40 repeat-like superfamily protein	No	Yes	Yes	Yes
11	AT2G31980	Phytocystatin 2 (CYS2)	Yes	Yes	Yes	Yes
12	AT3G24780	Uncharacterized conserved protein UCP015417, vWA	No	Yes	Yes	No
13	K00799	Glutathione S-Transferase	Yes	No	Yes	Yes
14	AT4G12490	AZI3 (PRR domain containing protein)	Yes	No	Yes	Yes
15	K13095	Splicing Factor 1	No	Yes	Yes	Yes
16	AT1G68830	STN7 protein kinase	Yes	No	Yes	Yes
17	AT2G13610	ATP-Binding Cassette G5 – transporter gene	No	Yes	Yes	Yes
18	AT3G19020	LRX8 - Leucine-rich Repeat/Extensin 8	No	Yes	Yes	Yes
19	K21867	KT1 - K+ transporter 1	No	Yes	Yes	Yes
20	AT1G48930	Glycosyl hydrolase 9C1 (GH9C1)	No	Yes	Yes	Yes
21	AT4G29240	Leucine-rich repeat (LRR) family protein	No	Yes	Yes	Yes
22	AT4G30020	PA-domain containing subtilase family protein	No	Yes	Yes	Yes
23	AT2G04780	Fasciclin-like arabinogalactan 7 (FLA7)	No	Yes	Yes	Yes
24	AT1G32130	High nitrogen insensitive 9 (HNI9)	No	Yes	Yes	Yes
25	K18696	Glycerophosphodiester phosphodiesterase	No	Yes	Yes	Yes
26	AT4G30060	Core-2/I-branching beta-1,6-N-acetylglucosaminyltransferase family protein	No	Yes	Yes	Yes
27	AT5G46150	LEM3 (ligand-effect modulator 3) family protein / CDC50 family protein	No	Yes	Yes	Yes
28	AT5G49930	Embryo defective 1441 (EMB1441)	No	Yes	Yes	No
29	AT1G09010	Glycoside hydrolase family 2 protein	No	Yes	Yes	Yes
30	K18857	Alcohol dehydrogenase	No	Yes	Yes	Yes
31	AT2G38650	LGT7 - Like Glycosyl transferase 7	No	Yes	Yes	Yes
32	K16297	SCPL - Serine carboxypeptidase-like	No	Yes	Yes	Yes
33	AT3G11540	SPY (Spindly) – O-fucosyltransferase	No	Yes	Yes	Yes
34	AT3G61670	Extra-large G-like protein, putative (DUF3133)	Yes	No	Yes	Yes
35	AT3G03890	HOZ - structurally related to the putative non-canonical heme oxygenase (HO)	No	Yes	Yes	Yes
36	K03259	Eukaryotic initiation factor 4E	Yes	No	Yes	Yes
37	AT3G46130	MYB48 – transcription factor	Yes	No	Yes	Yes
38	AT1G74310	Heat shock protein 101 (HSP101)	Yes	No	Yes	Yes
39	AT4G35230	BSK1 - Brassinosteroid-signaling kinase 1	No	Yes	Yes	Yes
40	AT2G30630	P-loop containing nucleoside triphosphate hydrolases superfamily protein	No	Yes	Yes	Yes
41	K02083	AAH - Allantoate amidohydrolase	No	Yes	Yes	Yes
42	AT1G30680	TWNK – Twinkle protein	No	Yes	Yes	No
43	AT5G61580	Phosphofructokinase (PFK)	No	Yes	Yes	Yes
44	K01859	Chalcone isomerase – key enzyme in secondary metabolite biosynthesis	No	Yes	Yes	Yes
45	AT5G44790	RAN1 - copper transporter involved in ethylene response pathway	No	Yes	Yes	Yes
46	AT1G32230	Radical-induced cell death 1 (RCD1)	No	Yes	Yes	Yes
47	K03006	DNA-directed RNA polymerase II subunit RPB1	No	Yes	Yes	No
48	AT3G13750	BGAL1 - Beta-Galactosidase 1	No	Yes	Yes	Yes
49	K04460	Serine/threonine-PROTEIN PHOSPHATASE 5 - TPR-domain protein	No	Yes	Yes	Yes
50	AT5G09590	Heat shock protein (Hsc70-5)	No	Yes	Yes	Yes
51	AT3G05600	Epoxide hydrolase 1 (EH1)	No	Yes	Yes	Yes
52	AT1G04430	S-adenosyl-L-methionine-dependent methyltransferases superfamily protein	No	Yes	Yes	Yes
53	K20217	Ubiquitin conjugating enzyme E2	No	Yes	Yes	Yes
54	AT2G46370	JAR1 (Jasmonate resistant 1) – pathogen defense	No	Yes	Yes	Yes
55	AT5G25620	YUCCA6 – flavin monooxygenase	No	Yes	Yes	Yes
56	AT1G55250	E3 ubiquitin protein ligase HUB2	No	Yes	Yes	Yes
57	AT1G08490	Chloroplastic NIFS-like cysteine desulfurase, CPNIFS, SUFS	Yes	No	Yes	Yes
58	AT3G52140	Friendly (FMT), Non responding to oxylipins 38 (NOXY38)	No	Yes	Yes	Yes
59	K10143	E3 ubiquitin -protein ligase COP1/RFWD2	Yes	No	Yes	Yes
60	AT4G02630	Protein kinase superfamily protein	No	Yes	Yes	Yes
61	K12398	AP3M – clathrin-associated Adaptor Protein-3 complex subunit mu	Yes	No	Yes	Yes
62	AT1G53780	26S proteasome regulatory complex ATPase	No	Yes	Yes	Yes
63	K06677	Condensin complex subunit I	No	Yes	Yes	Yes
64	AT5G19440	similar to Eucalyptus gunnii alcohol dehydrogenase of unknown physiological function (GI:1143445)	No	Yes	Yes	No
65	AT3G04600	Nucleotidylyl transferase superfamily protein	No	Yes	Yes	No
66	AT3G49650	P-loop containing nucleoside triphosphate hydrolases superfamily protein	No	Yes	Yes	Yes
67	AT1G22460	O-fucosyltransferase family protein	No	Yes	Yes	Yes
68	AT4G24800	MA3 domain-containing translation regulatory factor 3 (MRF3)	No	Yes	Yes	Yes
69	AT4G11800	Calcineurin-like metallo-phosphoesterase superfamily protein	No	Yes	Yes	Yes
70	AT5G19330	ARIA - Armadillo repeat protein interacting with ABF2	No	Yes	Yes	Yes
71	K02987	RPS4 - small subunit ribosomal protein S4e	No	Yes	Yes	Yes
72	AT5G20540	Brevis radix-like 4 (BRXL4)	No	Yes	Yes	No
73	AT1G22020	SHM6 - Serine hydroxymethyltransferase 6	No	Yes	Yes	Yes
74	K15277	Solute carrier family 35 member B3	No	Yes	Yes	Yes
75	K11807	WD and TPR repeats protein 1	No	Yes	Yes	Yes
76	AT1G14030	LSMT-L - Lysine Methyltransferase (LSMT)-Like	Yes	No	Yes	Yes
77	AT1G03990	Long-chain fatty alcohol dehydrogenase family protein	No	Yes	Yes	Yes
78	K10775	Phenylalanine ammonia lyase (PAL) – involved in curcuminoid biosynthesis pathway	No	Yes	Yes	Yes
79	K15040	Voltage dependent anion channel 2 (VDAC2)	No	Yes	Yes	Yes
80	AT5G59440	Thymidylate kinase (TMPK)	No	Yes	Yes	Yes
81	AT4G37270	Heavy metal ATPase 1 (HMA1)	No	Yes	Yes	Yes
82	K12489	AGD3 - Arf-GAP with coiled-coil, ankyrin repeat and PH domain	No	Yes	Yes	Yes
83	AT5G23390	Polygalacturonase inhibitor (DUF639)	No	Yes	Yes	Yes
84	AT3G59290	EPSIN3 - Involved in plant trans-Golgi network (TGN) transport	No	Yes	Yes	No
85	K00939	Adenylate kinase	No	Yes	Yes	Yes
86	AT4G34830	WRKY35 – transcription factor	No	Yes	Yes	Yes
87	AT4G12230	alpha/beta-Hydrolases superfamily protein	Yes	No	Yes	Yes
88	AT3G61080	Protein kinase superfamily protein	No	Yes	Yes	Yes
89	K03249	Eukaryotic translation initiation factor 3 subunit F	No	Yes	Yes	Yes
90	AT2G38750	Annexin 4	No	Yes	Yes	Yes
91	K01950	NAD+ synthase	No	Yes	Yes	Yes
92	AT1G10950	Endomembrane protein 12 (EMP12), Transmembrane nine 1 (TMN1)	No	Yes	Yes	No
93	AT1G71920	Histidine biosynthesis 6B (HISN6B)	No	Yes	Yes	Yes
94	AT2G25737	Sulfite exporter TauE/SafE family protein	No	Yes	Yes	Yes
95	K06627	Cyclin-A – cell cycle related gene	No	Yes	Yes	Yes
96	K03595	GTPase	No	Yes	Yes	Yes
97	AT4G22690	Cytochrome P450 family 706 subfamily A polypeptide 1 (CYP706A1)	Yes	No	Yes	Yes
98	K02492	Glutamyl-tRNA reductase	No	Yes	Yes	Yes
99	AT1G26870	Arabidopsis NAC domain containing protein 9 (ANAC009)	No	Yes	Yes	Yes
100	AT4G36860	DAR1 - ubiquitin binding protein family	No	Yes	Yes	Yes
101	AT5G13420	GLC-hypersensitive mutant 2 (GSM2)	No	Yes	Yes	Yes
102	AT4G13930	SHM4 - Serine hydroxymethyltransferase 4	No	Yes	Yes	Yes
103	AT5G16120	MAGL15 - alpha/beta-Hydrolases superfamily protein	No	Yes	Yes	Yes
104	AT2G42710	Ribosomal protein L1p/L10e family	Yes	No	Yes	Yes
105	AT5G10180	Sulfate transporter 2;1 (SULTR2;1)	No	Yes	Yes	Yes
106	K21888	Glutathione dehydrogenase/transferase	No	Yes	Yes	Yes
107	AT3G52340	Sucrose-phosphatase (SPP2)	No	Yes	Yes	Yes
108	AT1G73080	PEP1 receptor 1 (PEPR1) - encodes a leucine-rich repeat receptor kinase	Yes	No	Yes	Yes
109	AT5G52660	Reveille 6 (RVE6)	No	Yes	Yes	Yes
110	K12869	crooked neck pre-mRNA splicing factor1 protein	No	Yes	Yes	Yes
111	K07976	Rab family	Yes	Yes	Yes	Yes
112	AT2G31240	Tetratricopeptide repeat (TPR)-like superfamily protein	No	Yes	Yes	Yes
113	AT5G45160	RHD-like2 (RL2) - root hair defective 3 GTP-binding protein (RHD3)	No	Yes	Yes	No
114	AT4G27880	SINAT4 - E3 ubiquitin ligase	No	Yes	Yes	Yes
115	AT1G52230	Photosystem I subunit H2 (PSAH2)	Yes	No	Yes	Yes
116	AT1G51940	LYK3, LYSM-containing receptor-like kinase 3	No	Yes	Yes	Yes
117	AT3G10850	Glyoxalase 2-2 (GLX2-2)	No	Yes	Yes	Yes
118	AT5G15700	Nucleus encoded plastid RNA polymerase	No	Yes	Yes	Yes
119	K06689	Ubiquitin conjugating enzyme E2 D	No	Yes	Yes	Yes
120	AT4G28370	FLY1 - E3 ubiquitin ligase	No	Yes	Yes	Yes
121	AT3G18140	Lethal with Sec Thirteen 8-1 (LST8-1)	Yes	Yes	No	Yes
122	AT4G18180	Pectin lyase-like superfamily protein	No	Yes	Yes	Yes
123	AT3G15470	Transducin/WD40 repeat-like superfamily protein	No	Yes	Yes	Yes
124	K00658	Dihydrolipoamide succinyltransferase	No	Yes	Yes	Yes
125	K18460	Exportin-7	No	Yes	Yes	No
126	AT2G16920	UBC23 - ubiquitin-conjugating enzyme 23	No	Yes	Yes	Yes
127	K13425	WRKY22 – transcription factor	Yes	No	Yes	Yes
128	AT1G01910	Guided entry of tail-anchored protein 3A (GET3A)	No	Yes	Yes	Yes
129	AT3G54360	No catalase activity 1 (NCA1)	No	Yes	Yes	Yes
130	K03357	APC10 (Anaphase Promoting Complex 10) – cell cycle related gene	Yes	No	Yes	Yes
131	K07025	Haloacid dehalogenase-like hydrolase (HAD) superfamily protein	No	Yes	Yes	Yes
132	AT1G12940	NRT2.5 - Nitrate Transporter 2.5	No	Yes	Yes	Yes
133	AT4G15560	1-Deoxy-D-Xylulose 5-phosphate synthase	No	Yes	Yes	Yes
134	AT5G53570	Rab GTPase-activating protein 22 (RABGAP22)	Yes	No	Yes	Yes
135	AT5G13630	ABA-binding protein (ABAR)	No	Yes	Yes	Yes
136	AT3G20020	Protein Arginine methyltransferase 6 (PRMT6)	No	Yes	Yes	Yes
137	AT4G13010	Chloroplast envelope Quinone Oxidoreductase Homolog (CEQORH)	No	Yes	Yes	Yes
138	K00826	Branched-chain amino acid aminotransferase	No	Yes	Yes	Yes
139	K00891	Shikimate Kinase – involved in shikimic acid pathway	No	Yes	Yes	Yes
140	K02137	ATP5PO - F-type H+-transporting ATPase subunit O	No	Yes	Yes	Yes
141	AT2G34710	Arabidopsis thaliana homeobox protein 14 (ATHB-14)	No	Yes	Yes	Yes
142	K00654	LCB1 subunit of Serine palmitoyltransferase	No	Yes	Yes	Yes
143	AT5G19660	Subtilisin-like protease SBT6.1	No	Yes	Yes	Yes
144	AT5G45360	SKIP31 - encodes a F-box subunit of the SCF E3 ubiquitin ligase complex	No	Yes	Yes	Yes
145	K06627	Cyclin A – cell cycle related gene	No	Yes	Yes	Yes
146	K18643	Katanin p80 WD40 repeat-containing subunit B1	No	Yes	Yes	Yes
147	K02934	RPL6 - Large subunit ribosomal protein L6e	No	Yes	Yes	Yes
148	AT1G76760	Thioredoxin Y1 (TRX-Y1)	Yes	No	Yes	Yes
149	AT1G06720	P-loop containing nucleoside triphosphate hydrolases superfamily protein	No	Yes	Yes	Yes
150	K01115	Phospholipase D1/2	Yes	No	Yes	Yes
151	AT5G04840	bZIP protein	No	Yes	Yes	Yes
152	AT1G60770	RPPR4 (Ribosomal Pentatricopeptide Repeat Protein 4)	No	Yes	Yes	Yes
153	AT5G65100	Ethylene insensitive 3 (EIN3) family protein	Yes	No	Yes	Yes
154	AT4G26050	PIRL8 (Plant Intracellular RAS group-related LRR 8) - Leucine rich repeat protein	No	Yes	Yes	Yes
155	AT3G45890	Root UVB sensitive 1 (RUS1)	Yes	No	Yes	Yes
156	AT5G15550	Transducin/WD40 repeat-like superfamily protein	No	Yes	Yes	Yes
157	AT5G24710	TWD40-2 - Transducin/WD40-2 protein	No	Yes	Yes	Yes
158	K09500	T-complex protein 1 subunit theta	No	Yes	Yes	Yes
159	K13463	Coronatine insensitive 1 (COI1 ) – receptor in jasmonic acid signaling pathway	No	Yes	Yes	Yes
160	AT1G76620	Pigment defective embryo 339 (PDE339)	No	Yes	Yes	No
161	K08735	MSH2 (MUTS Homolog 2) - DNA mismatch repair protein	No	Yes	Yes	Yes
162	K00869	Mevalonate Kinase – involved in terpenoid biosynthesis	No	Yes	Yes	Yes
163	AT3G18040	MAP Kinase 9 (MPK9) – involved in phytohormone signalling	Yes	No	Yes	Yes
164	K01102	Pyruvate dehydrogenase phosphatise	No	Yes	Yes	Yes
165	K00384	Thioredoxin reductase (NADPH)	No	Yes	Yes	Yes
166	AT5G06700	Trichome Birefringence (TBR)	Yes	No	Yes	Yes
167	AT4G34660	SH3 domain-containing protein 2 (SH3P2)	No	Yes	Yes	Yes
168	AT5G09920	RPB15.9 - Non-catalytic subunit specific to DNA-dependent RNA polymerase II	No	Yes	Yes	No
169	K15397	3-ketoacyl-CoA synthase	No	Yes	Yes	Yes
170	AT2G47980	Sister-chromatid cohesion protein 3 (SCC3)	No	Yes	Yes	Yes
171	K15192	TATA-binding protein-associated factor	No	Yes	Yes	Yes
172	AT5G44730	Haloacid dehalogenase-like hydrolase (HAD) superfamily protein	No	Yes	Yes	Yes
173	K09587	Dwarf 4 (DWF4) – involved in brassinosteroid biosynthesis	No	Yes	Yes	Yes
174	AT4G30810	Serine carboxypeptidase-like 29 (SCPL29)	No	Yes	Yes	Yes
175	AT4G04850	KEA3 - K+ Efflux Antiporter 3	No	Yes	Yes	Yes
176	K22262	WDFY3 - WD repeat and FYVE domain-containing protein 3	Yes	No	Yes	Yes
177	AT4G04920	Yellow and sensitive to iron-deficiency 1 (YID1)/ Mediator 16 (MED16)	No	Yes	Yes	Yes
178	AT1G27100	Actin cross-linking protein	No	Yes	Yes	No
179	K00029	Malate dehydrogenase (oxaloacetate-decarboxylating)(NADP+)	No	Yes	Yes	Yes
180	AT1G54330	NAC domain containing protein 20 (NAC020)	No	Yes	Yes	Yes
181	AT4G14820	Pentatricopeptide repeat (PPR) superfamily protein	No	Yes	Yes	Yes
182	K08472	Mildew Resistance Locus O (MLO)	No	Yes	Yes	Yes
183	AT3G26730	RING/U-box superfamily protein	No	Yes	Yes	Yes
184	K14848	GRWD1 - Glutamate rich WD repeat containing 1	No	Yes	Yes	Yes
185	AT2G34930	LRR family protein	No	Yes	Yes	Yes
186	K05657	ATP-Binding cassette subfamily B member 10 – transporter gene	No	Yes	Yes	Yes
187	AT2G04842	Embryo defective 2761 (EMB2761)	Yes	No	Yes	No
188	K20307	Trafficking protein particle complex subunit 10 (TRAPPC10)	No	Yes	Yes	Yes
